# Supplementary material for: The genome of the soybean gall midge (Resseliella maxima)
Source: G3 (Bethesda). 2023 Mar 2;13(4):jkad046. doi: 10.1093/g3journal/jkad046 (PMC10085792; doi:10.1093/g3journal/jkad046)
Supplement: jkad046_Supplementary_Data [file jkad046_supplementary_data.zip]

Archive with 8 entries (8 files):
- Supp File 1.xlsx
- Supp File 2.png
- Supp File 3.zip
- Supp File 4.zip
- Supp File 5.mitogenome-comparison-and-treefile.zip
- Supp File 6.zip
- Supp File 7.html.zip
- Supplemental Material Legends.docx
